# Supplementary material for: Effectiveness of Tranexamic Acid in Reducing Hidden Blood Loss During Laparoscopic Sleeve Gastrectomy: A Randomized Clinical Trial
Source: J Clin Med. 2025 Apr 26;14(9):3010. doi: 10.3390/jcm14093010 (PMC12072588; doi:10.3390/jcm14093010)
Supplement: Supplementary file 1 [file jcm-14-03010-s001.zip]

Archive with 3 entries (3 files):
- Supplementary Material S1 - Trial protocol in accordance to SPIRIT guidelines.pdf
- Supplementary Material S2 - Standard operative and hospitalization protocol.pdf
- Supplementary Table S1 - List of complications.pdf
